# Supplementary material for: Xenobiotic Metabolism and Gut Microbiomes
Source: PLoS One. 2016 Oct 3;11(10):e0163099. doi: 10.1371/journal.pone.0163099 (PMC5047465; doi:10.1371/journal.pone.0163099)
Supplement: S4 Table — (XLSX) [file pone.0163099.s023.xlsx]

## Sheet: check
Enzyme	Enzyme_Class	Full_form	Number of COGs	COGs
1.1.1.1	ADH	Alcohol dehydrogenase	11	COG4932|COG1012|NOG12793|COG0604|COG1979|NOG14182|COG1064|COG1063|COG1062|COG1454|NOG135566
1.1.1.100	ALDH	Aldehyde dehydrogenase	24	NOG328224|COG0300|COG1028|NOG291320|COG4221|NOG251964|NOG136090|COG2200|bactNOG67876|NOG121467|proNOG03294|NOG287086|bactNOG29041|bactNOG01664|COG3967|NOG318504|COG4982|COG4912|NOG264188|NOG117039|NOG140382|NOG150918|COG1902|bactNOG44423
1.2.1.10	ALDH	Aldehyde dehydrogenase	3	COG1012|COG4569|COG1454
1.2.1.16	ALDH	Aldehyde dehydrogenase	2	COG1012|COG0160
1.2.1.19	ALDH	Aldehyde dehydrogenase	3	COG1012|COG0579|NOG13343
1.2.1.22	ALDH	Aldehyde dehydrogenase	3	COG1012|COG1028|COG1454
1.2.1.24	ALDH	Aldehyde dehydrogenase	2	COG1012|NOG322644
1.2.1.26	ALDH	Aldehyde dehydrogenase	3	COG1012|COG0329|COG3386
1.2.1.39	ALDH	Aldehyde dehydrogenase	1	COG1012
1.2.1.60	ALDH	Aldehyde dehydrogenase	2	COG1012|NOG322644
1.2.1.-	ALDH	Aldehyde dehydrogenase	2	COG1012|COG0002
3.7.1.-	ALDH	Aldehyde dehydrogenase	15	NOG289615|NOG312253|NOG248694|NOG256056|COG0791|NOG73981|NOG115793|COG0596|NOG299903|COG1012|proNOG10575|NOG242433|NOG268481|COG3962|NOG290085
4.1.3.-	ALDH	Aldehyde dehydrogenase	5	COG0147|COG0119|COG2301|COG0107|COG2089
3.1.1.24	EH	Epoxide hydrolase	27	NOG303095|NOG86837|NOG259226|NOG112900|NOG287286|NOG289615|COG0596|NOG140753|NOG261985|NOG264369|COG2267|COG0599|NOG81296|NOG329400|NOG310765|COG4313|NOG305655|NOG297937|NOG244755|NOG148086|NOG256056|NOG243638|NOG291751|NOG242083|NOG251417|NOG316574|NOG74005
3.3.2.9	EH	Epoxide hydrolase	9	NOG256056|COG0596|NOG236979|NOG238837|COG3310|bactNOG00422|bactNOG06310|NOG242083|bactNOG02461
3.8.1.3	EH	Epoxide hydrolase	1	COG0596
3.8.1.5	EH	Epoxide hydrolase	11	NOG259620|COG0596|NOG264302|NOG256056|NOG321283|NOG299903|NOG137987|NOG290739|NOG294146|NOG325175|NOG269646
K01560	EH	Epoxide hydrolase	3	NOG70608|COG1011|NOG258405
K07025	EH	Epoxide hydrolase	17	creNOG02430|NOG248053|NOG71922|bactNOG40075|NOG329550|NOG148625|COG1011|NOG85431|NOG245489|NOG81963|COG0637|NOG70608|NOG278578|NOG132695|NOG262282|bactNOG29670|NOG67879
2.5.1.18	GST	Glutathione-S-transferase	16	COG3832|NOG237237|NOG122057|NOG307815|NOG236793|COG2764|NOG266414|NOG113430|NOG328612|NOG271594|NOG282939|COG0435|COG0625|COG3502|COG3455|NOG120502
2.5.1.-	GST	Glutathione-S-transferase	15	NOG137692|NOG239311|NOG73478|NOG319308|NOG137300|COG1575|NOG146809|COG0109|COG0382|COG1562|COG0142|NOG113180|COG1830|COG1612|COG1154
3.5.1.-	GST	Glutathione-S-transferase	15	NOG05353|NOG242870|COG0726|COG0739|NOG81316|COG2366|COG0154|COG1414|COG1473|COG0774|COG1215|COG0624|COG0764|COG1724|COG2204
5.2.1.2	GST	Glutathione-S-transferase	5	NOG137937|COG3832|COG0625|NOG243958|NOG322248
K00799	GST	Glutathione-S-transferase	25	NOG05174|NOG295331|NOG274306|NOG137937|NOG148748|COG0435|COG0625|NOG147832|NOG328612|COG3795|cyaNOG03537|NOG243958|NOG237237|NOG274516|NOG271594|NOG319342|NOG245192|NOG122057|NOG279215|NOG304864|COG4116|NOG77136|COG0346|COG3502|bactNOG03525
K01463	GST	Glutathione-S-transferase	13	COG3195|COG0846|COG0726|COG0123|COG0739|COG3653|COG0154|COG3786|COG1473|COG2421|COG0388|COG1335|COG0624
K01801	GST	Glutathione-S-transferase	1	COG0625
K02535	GST	Glutathione-S-transferase	3	COG0774|NOG242870|COG2204
K07393	GST	Glutathione-S-transferase	2	COG0435|COG3455
K11208	GST	Glutathione-S-transferase	1	COG0625
K11209	GST	Glutathione-S-transferase	1	COG0625
1.2.1.3	MO	Monoamine oxidase	10	bactNOG31868|NOG82924|NOG124484|NOG82889|COG1012|COG4230|NOG68057|COG2030|NOG293868|COG0223
K00274	MO	Monoamine oxidase	8	bactNOG05608|NOG284940|NOG299389|COG1231|NOG301121|NOG128597|bactNOG14196|proNOG12105
2.3.1.57	NAT	N-acetyl transferase	5	NOG122415|COG0454|NOG87366|NOG267097|COG1670
2.3.1.5	NAT	N-acetyl transferase	1	COG2162
2.3.1.8	NAT	N-acetyl transferase	5	COG0280|bactNOG02769|proNOG01542|COG2030|COG0857
2.3.1.-	NAT	N-acetyl transferase	103	NOG25710|NOG295621|COG0454|COG0456|NOG132452|NOG126685|COG0596|COG3153|proNOG20029|COG2388|NOG282682|COG1509|NOG45867|NOG124476|cyaNOG08328|NOG124613|NOG256957|NOG324644|NOG248576|NOG25222|NOG74488|NOG236277|COG1247|COG1246|NOG123824|COG0028|NOG114410|COG0627|NOG138393|NOG300410|NOG324735|COG3981|NOG265876|NOG280149|NOG280060|COG0156|NOG325959|COG0427|COG0657|COG4982|COG4552|NOG258426|COG0508|COG…
2.7.4.3	NAT	N-acetyl transferase	6	COG2019|COG0563|NOG74910|NOG268199|COG0634|NOG269621
3.3.2.1	NAT	N-acetyl transferase	18	NOG320555|aproNOG12615|NOG275638|NOG308913|COG4390|NOG113798|NOG241673|COG3433|NOG303180|bactNOG30973|bactNOG40311|COG1535|COG1335|bactNOG79070|NOG126222|NOG76691|COG1670|NOG132909
6.3.5.2	NAT	N-acetyl transferase	6	COG2071|NOG286401|COG0518|COG0519|COG1606|COG1670
K00619	NAT	N-acetyl transferase	6	bactNOG44023|COG1246|NOG253205|NOG238971|NOG268868|NOG116813
K00675	NAT	N-acetyl transferase	1	COG2162
K00680	NAT	N-acetyl transferase	56	NOG79647|COG0477|COG0454|COG0456|NOG139473|COG0304|NOG124398|NOG41966|proNOG30536|NOG114410|COG3240|COG3243|NOG128609|NOG84104|COG4261|NOG312623|COG1670|NOG276023|bactNOG44459|NOG243550|NOG87366|NOG118967|NOG26074|COG3153|COG3173|COG3594|NOG113551|COG2388|COG1560|NOG39689|COG0627|NOG38778|NOG47648|COG1835|NOG15289|NOG124476|NOG280060|bactNOG79474|COG1357|NOG80489|NOG84508|NOG14356|COG0110|NOG2378…
K01409	NAT	N-acetyl transferase	3	COG1214|COG0456|COG0533
K01561	NAT	N-acetyl transferase	3	COG0596|COG1011|NOG242083
K02348	NAT	N-acetyl transferase	3	COG2153|COG1062|COG0454
K02536	NAT	N-acetyl transferase	3	NOG310467|COG1044|NOG87273
K03789	NAT	N-acetyl transferase	11	NOG123824|NOG289733|COG0456|NOG280193|NOG258426|NOG71707|NOG282682|eurNOG03115|NOG291941|NOG124613|NOG126685
K03820	NAT	N-acetyl transferase	3	COG0815|COG0388|bactNOG98679
K03823	NAT	N-acetyl transferase	4	NOG325755|NOG87366|COG1247|NOG321509
K03824	NAT	N-acetyl transferase	3	NOG75139|COG3153|bactNOG36497
K03825	NAT	N-acetyl transferase	4	COG0454|NOG268114|bactNOG75721|NOG137999
K03826	NAT	N-acetyl transferase	2	COG0454|COG0456
K03827	NAT	N-acetyl transferase	3	COG0454|NOG320943|NOG72800
K03828	NAT	N-acetyl transferase	3	COG0454|NOG87366|COG1846
K03829	NAT	N-acetyl transferase	1	COG0454
K03830	NAT	N-acetyl transferase	4	NOG311983|COG0454|NOG288533|bactNOG89689
K04103	NAT	N-acetyl transferase	1	COG3961
K06975	NAT	N-acetyl transferase	12	NOG135855|NOG124485|NOG268019|NOG279835|bactNOG52077|NOG275020|NOG259730|COG2388|bactNOG44961|NOG116412|NOG45867|NOG68119
K06979	NAT	N-acetyl transferase	6	NOG300847|COG3173|NOG70791|NOG126896|NOG145242|bactNOG101529
K06999	NAT	N-acetyl transferase	10	NOG122981|COG0400|NOG272710|actNOG10183|NOG295635|NOG145345|NOG318482|COG0346|NOG289747|NOG87961
K09903	NAT	N-acetyl transferase	1	COG0528
K13787	NAT	N-acetyl transferase	1	COG0142
2.1.1.-	TPMT	Thiopurine methyltransferase	123	COG4797|NOG318843|NOG148172|bactNOG18557|NOG301432|NOG262764|NOG295017|bactNOG45830|NOG299274|NOG15006|COG2264|COG2265|COG4121|COG4122|NOG257055|COG0219|NOG245026|COG0357|COG1032|COG0009|NOG116718|COG2189|NOG129432|NOG237974|NOG327650|COG0030|COG5459|NOG74520|NOG301950|NOG270185|NOG288346|NOG327527|NOG75023|bactNOG52366|NOG309969|NOG323835|COG2827|NOG135592|NOG304420|proNOG61182|NOG05489|COG0144|…
