# Supplementary material for: Xenobiotic Metabolism and Gut Microbiomes
Source: PLoS One. 2016 Oct 3;11(10):e0163099. doi: 10.1371/journal.pone.0163099 (PMC5047465; doi:10.1371/journal.pone.0163099)
Supplement: S8 Table — (XLSX) [file pone.0163099.s027.xlsx]

## Sheet: 2_venn_result27413
Clusters	Total	COGs
Clust_1 Clust_2 Clust_3 Clust_4	2	COG0596
Clust_1 Clust_2 Clust_3 Clust_4		NOG12793
Clust_1 Clust_2 Clust_4	10	COG1024
Clust_1 Clust_2 Clust_4		COG1250
Clust_1 Clust_2 Clust_4		COG2755
Clust_1 Clust_2 Clust_4		COG3173
Clust_1 Clust_2 Clust_4		COG0179
Clust_1 Clust_2 Clust_4		COG3971
Clust_1 Clust_2 Clust_4		COG0183
Clust_1 Clust_2 Clust_4		COG1028
Clust_1 Clust_2 Clust_4		COG1012
Clust_1 Clust_2 Clust_4		COG2072
Clust_1 Clust_3 Clust_4	1	COG0764
Clust_2 Clust_3 Clust_4	3	COG0154
Clust_2 Clust_3 Clust_4		COG0119
Clust_2 Clust_3 Clust_4		COG0739
Clust_1 Clust_2	12	COG2141
Clust_1 Clust_2		COG0656
Clust_1 Clust_2		COG2162
Clust_1 Clust_2		COG0543
Clust_1 Clust_2		NOG71451
Clust_1 Clust_2		COG0673
Clust_1 Clust_2		NOG147824
Clust_1 Clust_2		COG0833
Clust_1 Clust_2		COG0654
Clust_1 Clust_2		COG1062
Clust_1 Clust_2		COG1063
Clust_1 Clust_2		COG1064
Clust_1 Clust_3	4	COG0451
Clust_1 Clust_3		COG1670
Clust_1 Clust_3		COG0147
Clust_1 Clust_3		COG0477
Clust_1 Clust_4	8	COG1086
Clust_1 Clust_4		COG3240
Clust_1 Clust_4		COG1775
Clust_1 Clust_4		COG1454
Clust_1 Clust_4		COG0399
Clust_1 Clust_4		NOG129515
Clust_1 Clust_4		COG0627
Clust_1 Clust_4		NOG320859
Clust_2 Clust_3	5	COG2131
Clust_2 Clust_3		COG0674
Clust_2 Clust_3		COG0590
Clust_2 Clust_3		COG0624
Clust_2 Clust_3		COG0295
Clust_2 Clust_4	26	COG1960
Clust_2 Clust_4		COG1011
Clust_2 Clust_4		NOG75207
Clust_2 Clust_4		COG2421
Clust_2 Clust_4		COG0824
Clust_2 Clust_4		COG0412
Clust_2 Clust_4		COG1804
Clust_2 Clust_4		NOG284451
Clust_2 Clust_4		COG0388
Clust_2 Clust_4		NOG242083
Clust_2 Clust_4		NOG289615
Clust_2 Clust_4		NOG286998
Clust_2 Clust_4		COG3386
Clust_2 Clust_4		COG4948
Clust_2 Clust_4		NOG256056
Clust_2 Clust_4		COG4670
Clust_2 Clust_4		NOG275102
Clust_2 Clust_4		COG0583
Clust_2 Clust_4		COG0447
Clust_2 Clust_4		NOG274875
Clust_2 Clust_4		COG1788
Clust_2 Clust_4		COG3617
Clust_2 Clust_4		COG0647
Clust_2 Clust_4		COG0427
Clust_2 Clust_4		COG2057
Clust_2 Clust_4		COG0346
Clust_3 Clust_4	13	COG0437
Clust_3 Clust_4		COG3540
Clust_3 Clust_4		COG2820
Clust_3 Clust_4		COG1409
Clust_3 Clust_4		COG2931
Clust_3 Clust_4		COG1435
Clust_3 Clust_4		COG0599
Clust_3 Clust_4		COG0223
Clust_3 Clust_4		COG0586
Clust_3 Clust_4		NOG294626
Clust_3 Clust_4		bactNOG10638
Clust_3 Clust_4		COG1785
Clust_3 Clust_4		NOG05087
Clust_1	208	NOG256846
Clust_1		NOG80197
Clust_1		NOG14356
Clust_1		COG2890
Clust_1		NOG137692
Clust_1		NOG315607
Clust_1		COG0365
Clust_1		COG4992
Clust_1		COG2226
Clust_1		NOG113551
Clust_1		NOG319308
Clust_1		NOG253792
Clust_1		bactNOG44459
Clust_1		COG2869
Clust_1		COG3347
Clust_1		NOG237837
Clust_1		NOG261000
Clust_1		NOG139654
Clust_1		COG0277
Clust_1		COG0620
Clust_1		NOG243550
Clust_1		NOG113180
Clust_1		COG4097
Clust_1		COG2133
Clust_1		COG2055
Clust_1		NOG121327
Clust_1		NOG87976
Clust_1		NOG330932
Clust_1		COG0219
Clust_1		NOG312623
Clust_1		NOG116992
Clust_1		COG3749
Clust_1		COG0111
Clust_1		COG0644
Clust_1		COG2230
Clust_1		NOG131816
Clust_1		COG3897
Clust_1		NOG124398
Clust_1		NOG39571
Clust_1		COG0160
Clust_1		COG2189
Clust_1		NOG27370
Clust_1		proNOG30536
Clust_1		COG0666
Clust_1		COG1748
Clust_1		bactNOG101256
Clust_1		NOG294427
Clust_1		NOG131587
Clust_1		NOG73478
Clust_1		NOG128609
Clust_1		COG0677
Clust_1		COG0436
Clust_1		COG3510
Clust_1		NOG328931
Clust_1		COG3981
Clust_1		COG1562
Clust_1		NOG118967
Clust_1		NOG237879
Clust_1		COG0667
Clust_1		NOG315522
Clust_1		NOG38778
Clust_1		NOG266996
Clust_1		COG2085
Clust_1		NOG296378
Clust_1		COG3594
Clust_1		COG0039
Clust_1		COG3695
Clust_1		COG3153
Clust_1		NOG41966
Clust_1		COG0109
Clust_1		NOG05124
Clust_1		COG4221
Clust_1		NOG259683
Clust_1		COG4123
Clust_1		COG0565
Clust_1		COG3239
Clust_1		COG1154
Clust_1		COG0531
Clust_1		COG0110
Clust_1		COG1347
Clust_1		COG4261
Clust_1		NOG80259
Clust_1		COG0863
Clust_1		COG1396
Clust_1		COG2040
Clust_1		NOG137300
Clust_1		COG1052
Clust_1		bactNOG04650
Clust_1		COG0566
Clust_1		COG0300
Clust_1		COG4656
Clust_1		NOG87366
Clust_1		COG1979
Clust_1		NOG80489
Clust_1		NOG262454
Clust_1		COG4932
Clust_1		COG3963
Clust_1		NOG319871
Clust_1		COG1357
Clust_1		NOG84508
Clust_1		COG0789
Clust_1		COG0702
Clust_1		COG0827
Clust_1		COG1846
Clust_1		NOG259560
Clust_1		COG4121
Clust_1		NOG291748
Clust_1		COG1453
Clust_1		COG2871
Clust_1		COG0604
Clust_1		NOG14182
Clust_1		actNOG12302
Clust_1		COG2368
Clust_1		NOG149923
Clust_1		NOG85811
Clust_1		COG3315
Clust_1		COG0585
Clust_1		NOG47648
Clust_1		COG3293
Clust_1		COG2461
Clust_1		NOG26074
Clust_1		COG4658
Clust_1		COG0220
Clust_1		NOG325796
Clust_1		COG2933
Clust_1		COG1168
Clust_1		NOG39689
Clust_1		COG0454
Clust_1		COG0246
Clust_1		NOG15289
Clust_1		COG5598
Clust_1		COG1575
Clust_1		COG1830
Clust_1		NOG239311
Clust_1		COG3243
Clust_1		COG4989
Clust_1		NOG71304
Clust_1		NOG84104
Clust_1		COG0204
Clust_1		COG0742
Clust_1		NOG78329
Clust_1		COG0500
Clust_1		COG0144
Clust_1		NOG301566
Clust_1		NOG256319
Clust_1		bactNOG96806
Clust_1		NOG116918
Clust_1		COG0369
Clust_1		bactNOG79474
Clust_1		COG1835
Clust_1		NOG79647
Clust_1		NOG255907
Clust_1		COG2209
Clust_1		COG4122
Clust_1		NOG76918
Clust_1		COG0030
Clust_1		NOG277992
Clust_1		COG1612
Clust_1		NOG250652
Clust_1		COG0456
Clust_1		NOG280060
Clust_1		COG1032
Clust_1		NOG138815
Clust_1		NOG139473
Clust_1		NOG276023
Clust_1		COG2388
Clust_1		NOG137752
Clust_1		NOG127783
Clust_1		NOG127603
Clust_1		bactNOG75764
Clust_1		COG2084
Clust_1		COG5459
Clust_1		NOG44853
Clust_1		COG1805
Clust_1		COG0723
Clust_1		NOG76671
Clust_1		NOG146809
Clust_1		NOG08290
Clust_1		NOG86506
Clust_1		bactNOG32053
Clust_1		COG1696
Clust_1		COG4552
Clust_1		NOG114410
Clust_1		COG0431
Clust_1		NOG253421
Clust_1		NOG149329
Clust_1		NOG275122
Clust_1		NOG124476
Clust_1		COG0142
Clust_1		COG0382
Clust_1		NOG328494
Clust_1		NOG126076
Clust_1		NOG70397
Clust_1		COG0492
Clust_1		NOG135566
Clust_1		NOG311802
Clust_1		COG0665
Clust_1		COG1560
Clust_1		NOG15006
Clust_1		COG2265
Clust_1		bactNOG35508
Clust_1		NOG140498
Clust_1		NOG324644
Clust_1		proNOG51872
Clust_1		COG4659
Clust_1		NOG87241
Clust_1		COG0304
Clust_1		COG1726
Clust_2	169	COG1946
Clust_2		NOG42200
Clust_2		COG0044
Clust_2		bactNOG02461
Clust_2		COG0684
Clust_2		NOG137987
Clust_2		COG2186
Clust_2		bactNOG06310
Clust_2		COG2941
Clust_2		NOG274306
Clust_2		COG0435
Clust_2		COG4116
Clust_2		NOG271594
Clust_2		bactNOG51892
Clust_2		NOG08474
Clust_2		NOG73574
Clust_2		NOG81420
Clust_2		NOG258356
Clust_2		COG0145
Clust_2		COG0832
Clust_2		NOG137937
Clust_2		COG0002
Clust_2		COG3962
Clust_2		NOG41112
Clust_2		COG1187
Clust_2		NOG258291
Clust_2		bactNOG00422
Clust_2		bactNOG06175
Clust_2		NOG47542
Clust_2		NOG295137
Clust_2		NOG86206
Clust_2		COG3310
Clust_2		COG1607
Clust_2		NOG82791
Clust_2		COG2911
Clust_2		NOG290085
Clust_2		COG2159
Clust_2		bactNOG84032
Clust_2		NOG28944
Clust_2		NOG294146
Clust_2		NOG264302
Clust_2		NOG299903
Clust_2		NOG321283
Clust_2		NOG259748
Clust_2		COG0057
Clust_2		NOG273902
Clust_2		NOG113430
Clust_2		COG2920
Clust_2		NOG245192
Clust_2		COG3195
Clust_2		COG3455
Clust_2		COG5517
Clust_2		COG0410
Clust_2		NOG74549
Clust_2		NOG127259
Clust_2		arCOG02240
Clust_2		NOG307815
Clust_2		COG0167
Clust_2		NOG122057
Clust_2		NOG274516
Clust_2		COG0318
Clust_2		cyaNOG03537
Clust_2		NOG326695
Clust_2		NOG237237
Clust_2		NOG299724
Clust_2		NOG137916
Clust_2		COG2828
Clust_2		NOG139994
Clust_2		NOG10922
Clust_2		COG1022
Clust_2		NOG311610
Clust_2		COG1042
Clust_2		NOG44480
Clust_2		NOG235997
Clust_2		NOG114709
Clust_2		NOG268481
Clust_2		bactNOG03525
Clust_2		NOG282939
Clust_2		NOG266414
Clust_2		NOG282890
Clust_2		NOG68920
Clust_2		NOG324677
Clust_2		COG3832
Clust_2		proNOG10575
Clust_2		NOG304864
Clust_2		COG2091
Clust_2		NOG293287
Clust_2		NOG148748
Clust_2		NOG147202
Clust_2		bactNOG87590
Clust_2		COG0625
Clust_2		NOG126253
Clust_2		COG1533
Clust_2		NOG243958
Clust_2		NOG290297
Clust_2		COG1942
Clust_2		NOG279215
Clust_2		COG1018
Clust_2		COG1740
Clust_2		NOG269646
Clust_2		NOG118638
Clust_2		COG0564
Clust_2		NOG26580
Clust_2		COG0374
Clust_2		bactNOG37124
Clust_2		firmNOG04169
Clust_2		NOG289103
Clust_2		NOG147832
Clust_2		NOG128059
Clust_2		COG1565
Clust_2		COG1657
Clust_2		NOG290739
Clust_2		COG0402
Clust_2		NOG319342
Clust_2		NOG115973
Clust_2		COG0791
Clust_2		NOG73981
Clust_2		COG0635
Clust_2		COG3795
Clust_2		COG0015
Clust_2		NOG236979
Clust_2		bactNOG49711
Clust_2		COG0329
Clust_2		NOG243537
Clust_2		NOG305243
Clust_2		bactNOG08128
Clust_2		COG1180
Clust_2		NOG148174
Clust_2		COG1853
Clust_2		NOG132834
Clust_2		NOG10225
Clust_2		NOG238837
Clust_2		COG3259
Clust_2		NOG266865
Clust_2		NOG125598
Clust_2		COG1335
Clust_2		NOG236793
Clust_2		NOG248694
Clust_2		COG2124
Clust_2		NOG328612
Clust_2		NOG298815
Clust_2		COG0804
Clust_2		NOG313178
Clust_2		COG1902
Clust_2		NOG259620
Clust_2		NOG86590
Clust_2		COG1304
Clust_2		COG3502
Clust_2		NOG312253
Clust_2		NOG311127
Clust_2		COG2764
Clust_2		NOG120502
Clust_2		NOG289493
Clust_2		NOG273473
Clust_2		bactNOG99310
Clust_2		proNOG40623
Clust_2		COG0287
Clust_2		COG4638
Clust_2		NOG115793
Clust_2		NOG42171
Clust_2		NOG86120
Clust_2		NOG295331
Clust_2		NOG132378
Clust_2		COG0831
Clust_2		COG3568
Clust_2		NOG05174
Clust_2		NOG242433
Clust_2		NOG325175
Clust_2		NOG77136
Clust_3	128	NOG323813
Clust_3		COG0572
Clust_3		NOG272266
Clust_3		NOG145097
Clust_3		COG1606
Clust_3		NOG06443
Clust_3		NOG131697
Clust_3		NOG277216
Clust_3		NOG120144
Clust_3		COG2089
Clust_3		COG2204
Clust_3		NOG264324
Clust_3		COG0117
Clust_3		COG2954
Clust_3		COG0461
Clust_3		COG0019
Clust_3		NOG150502
Clust_3		COG1215
Clust_3		COG0163
Clust_3		COG0121
Clust_3		bactNOG01096
Clust_3		NOG81164
Clust_3		COG0037
Clust_3		bactNOG42339
Clust_3		NOG286401
Clust_3		NOG147798
Clust_3		NOG238668
Clust_3		COG4222
Clust_3		COG0774
Clust_3		COG1524
Clust_3		NOG45377
Clust_3		bactNOG78696
Clust_3		COG1475
Clust_3		NOG242870
Clust_3		COG3448
Clust_3		NOG241938
Clust_3		NOG28258
Clust_3		NOG120614
Clust_3		NOG240127
Clust_3		COG4247
Clust_3		NOG139033
Clust_3		NOG329179
Clust_3		cyaNOG08495
Clust_3		NOG09631
Clust_3		bactNOG68706
Clust_3		NOG262791
Clust_3		NOG41399
Clust_3		COG2071
Clust_3		COG2366
Clust_3		COG0518
Clust_3		COG0043
Clust_3		NOG274888
Clust_3		NOG114344
Clust_3		COG0076
Clust_3		COG3070
Clust_3		NOG304750
Clust_3		COG1414
Clust_3		NOG133791
Clust_3		COG0284
Clust_3		COG1253
Clust_3		COG0519
Clust_3		bactNOG41440
Clust_3		NOG73123
Clust_3		NOG80392
Clust_3		NOG67541
Clust_3		COG3479
Clust_3		COG0107
Clust_3		cyaNOG02309
Clust_3		bactNOG04869
Clust_3		NOG126670
Clust_3		COG0441
Clust_3		COG1652
Clust_3		COG0737
Clust_3		COG0517
Clust_3		NOG259402
Clust_3		COG2236
Clust_3		NOG46526
Clust_3		NOG83192
Clust_3		COG0726
Clust_3		COG2172
Clust_3		COG1917
Clust_3		NOG76296
Clust_3		NOG137974
Clust_3		COG1148
Clust_3		COG0834
Clust_3		NOG265253
Clust_3		COG0494
Clust_3		NOG130622
Clust_3		COG2301
Clust_3		bactNOG06712
Clust_3		COG0634
Clust_3		NOG287201
Clust_3		COG0319
Clust_3		COG1014
Clust_3		COG3211
Clust_3		COG1993
Clust_3		NOG290561
Clust_3		COG2199
Clust_3		NOG130258
Clust_3		actNOG20717
Clust_3		COG1724
Clust_3		COG3706
Clust_3		COG4935
Clust_3		COG3961
Clust_3		COG1144
Clust_3		COG1013
Clust_3		NOG45582
Clust_3		NOG81316
Clust_3		cyaNOG08667
Clust_3		NOG70285
Clust_3		bactNOG49420
Clust_3		NOG120715
Clust_3		COG0780
Clust_3		NOG29031
Clust_3		COG2374
Clust_3		COG1473
Clust_3		NOG286574
Clust_3		NOG44786
Clust_3		NOG138491
Clust_3		NOG05353
Clust_3		COG2128
Clust_3		bactNOG17944
Clust_3		COG5276
Clust_3		COG3829
Clust_3		NOG312742
Clust_3		COG0528
Clust_3		COG0516
Clust_3		actNOG11653
Clust_4	149	NOG09378
Clust_4		COG4706
Clust_4		bactNOG99502
Clust_4		firmNOG08411
Clust_4		COG2049
Clust_4		NOG259226
Clust_4		COG0859
Clust_4		NOG28269
Clust_4		COG0813
Clust_4		COG0463
Clust_4		bactNOG43829
Clust_4		COG4313
Clust_4		NOG243606
Clust_4		NOG261985
Clust_4		COG1254
Clust_4		NOG305655
Clust_4		NOG74005
Clust_4		NOG315610
Clust_4		NOG08314
Clust_4		NOG81296
Clust_4		NOG329550
Clust_4		NOG319439
Clust_4		NOG244755
Clust_4		COG0279
Clust_4		NOG114112
Clust_4		NOG274254
Clust_4		COG2382
Clust_4		actNOG13335
Clust_4		bactNOG25317
Clust_4		NOG112900
Clust_4		NOG78563
Clust_4		NOG278401
Clust_4		COG3250
Clust_4		COG0657
Clust_4		COG1082
Clust_4		NOG251417
Clust_4		NOG135296
Clust_4		COG2220
Clust_4		NOG243765
Clust_4		NOG68057
Clust_4		NOG75882
Clust_4		COG0123
Clust_4		NOG293868
Clust_4		NOG41498
Clust_4		COG3427
Clust_4		COG2312
Clust_4		NOG122423
Clust_4		NOG254795
Clust_4		NOG85321
Clust_4		NOG239561
Clust_4		NOG297937
Clust_4		NOG258405
Clust_4		NOG314912
Clust_4		proNOG42235
Clust_4		COG1880
Clust_4		NOG46685
Clust_4		COG3509
Clust_4		NOG115480
Clust_4		COG1208
Clust_4		COG1511
Clust_4		COG1984
Clust_4		NOG140753
Clust_4		COG3700
Clust_4		NOG86837
Clust_4		COG1529
Clust_4		NOG122495
Clust_4		COG0241
Clust_4		NOG82889
Clust_4		COG0400
Clust_4		NOG67879
Clust_4		COG2080
Clust_4		COG4569
Clust_4		NOG148884
Clust_4		NOG127891
Clust_4		COG1319
Clust_4		bactNOG24658
Clust_4		NOG43624
Clust_4		COG1647
Clust_4		bactNOG10903
Clust_4		NOG267544
Clust_4		bactNOG41257
Clust_4		NOG316574
Clust_4		COG3970
Clust_4		COG4553
Clust_4		NOG123043
Clust_4		NOG117057
Clust_4		COG0671
Clust_4		NOG124484
Clust_4		NOG246650
Clust_4		proNOG60178
Clust_4		NOG248067
Clust_4		proNOG19527
Clust_4		NOG04046
Clust_4		COG4188
Clust_4		COG0491
Clust_4		bactNOG33522
Clust_4		COG4230
Clust_4		NOG255600
Clust_4		NOG291751
Clust_4		NOG04114
Clust_4		NOG245905
Clust_4		NOG243638
Clust_4		NOG148086
Clust_4		COG3836
Clust_4		NOG310765
Clust_4		NOG305772
Clust_4		NOG125357
Clust_4		COG3621
Clust_4		COG1151
Clust_4		NOG43172
Clust_4		NOG117913
Clust_4		NOG329400
Clust_4		COG1075
Clust_4		NOG82924
Clust_4		NOG130539
Clust_4		NOG11964
Clust_4		NOG80098
Clust_4		NOG331730
Clust_4		NOG85977
Clust_4		NOG118151
Clust_4		NOG290655
Clust_4		COG0191
Clust_4		NOG299707
Clust_4		COG2267
Clust_4		COG0213
Clust_4		NOG278332
Clust_4		NOG237269
Clust_4		COG4130
Clust_4		NOG81861
Clust_4		COG2272
Clust_4		COG1152
Clust_4		bactNOG31868
Clust_4		NOG70608
Clust_4		NOG87362
Clust_4		NOG287286
Clust_4		COG3675
Clust_4		proNOG33544
Clust_4		NOG249917
Clust_4		COG2936
Clust_4		COG2503
Clust_4		COG2030
Clust_4		COG5361
Clust_4		NOG264369
Clust_4		NOG41277
Clust_4		NOG303095
Clust_4		COG1142
Clust_4		NOG297846
Clust_4		COG3760
Clust_4		NOG253078
